# Supplementary material for: Contrasting Photochemical Stability and Oxidative Injury Shape Drought Responses in Ferns and Mosses
Source: Plants (Basel). 2026 Jul 11;15(14):2143. doi: 10.3390/plants15142143 (PMC13415622; doi:10.3390/plants15142143)
Supplement: Supplementary file 1 [file plants-15-02143-s001.zip]

Archive with 2 entries (2 files):
- Dataset S1.csv
- plants-4407180-supplementary-proofed.pdf
