# Supplementary material for: Contrasting Photochemical Stability and Oxidative Injury Shape Drought Responses in Ferns and Mosses
Source: Plants (Basel). 2026 Jul 11;15(14):2143. doi: 10.3390/plants15142143 (PMC13415622; doi:10.3390/plants15142143)
Supplement: Supplementary file 1 [file plants-15-02143-s001.zip › Dataset S1.csv]

Reference_id	Author	Year	Title	Journal	DOI or URL
1	Dong and Chang	2013	Effects of drought stress on chlorophyll fluorescence characteristics of five species of ornamental ferns	Northern Horticulture	https://kns.cnki.net/kcms2/article/abstract?v=6VlBgy5--50mgiNLrDE2sbWfzQ9-SHU82nyQIQf7fGHkNIkHQrFkD1sZ8yS-H81QV5s3zzau5aSw8C7-LQhzYf8Qt237KPYCNS7dSOjX8t4MoglvxICnvoqZhQIjwjmIEelAGHNLgYpm4mcUOEBpAfOdor8IhY7jK0Q4w5AnXmwkkoCtgaBWzQ==&uniplatform=NZKPT&language=CHS
2	Fan	2015	Effects of chilling and drought stress on physiological characters of Parahemionitis cordata	Harbin Normal University	https://kns.cnki.net/kcms2/article/abstract?v=L1vQOn58HG3PrdFTR7_xACJJB5NDRoLpu25clAhCfOunLh_bsXwAsAagrP1sFMKbPHRUWKd4vGSCvgNPhy8QNXUm0iCgzMFS8G_i6EwQU-qpwPhk56BLqeAAtmaq8R-_jYSpcOUJT9IZ-IbvG6VfxrbbwXj4DetvVd0KrGRuDHfeJK8d6ikSB9Euib7cFKT9&uniplatform=NZKPT&language=CHS
3	Gao	2010	The study on physiological characters of adversity resistance of three ferns from Zhejiang province	Zhejiang Agriculture and Forestry University	https://kns.cnki.net/kcms2/article/abstract?v=6VlBgy5--53NgddygBAiocAj0OF8aRAwxFTPpGNTtcWj-Z8MR7QyFY34WNpPLcoHO2tkjdxaAfNGFXi_YP9t6n1ieAKskrF2v8HxFOLfE6DJ-YrjlaOExdGQTd1XMbRR_WHnsK8Td_HNG-bM7GUYibDyRt6yAqJosWZ_xAEafX6XqYO_Qhb00NWxW4zCsThQ&uniplatform=NZKPT&language=CHS
4	Huang	2006	Studies on the spore propagation of ornamental ferns and drought resistance of several ornamental ferns in Nanjing city	Nanjing Forestry University	https://kns.cnki.net/kcms2/article/abstract?v=6VlBgy5--501t5BRCnw4OiISpW0sCuJ_TvGiWBjdw8T7GPpsksX0ZcyFp_z5bH3988nPFGG-El98SkrfaeF_y2SyK0rc0oka6D0o-GURigbVk8sgG93J-Kj4T6SmuTtCElhUJbozw9teQO2xJN-VIR2PJTmU_ys2XscCoIoAPgyWoQFxthAzG78KlKuNTFii&uniplatform=NZKPT&language=CHS
5	Liang et al.	2020	Effects of drought stress on physiological and biochemical changes of several pteridophytes	Journal of Chuxiong Normal University	https://link.cnki.net/doi/CNKI:SUN:CXSZ.0.2020-06-011
6	Yang et al.	2011	Effect of drought stress on physiological index of fern	Journal of Anhui Agricultural Sciences	https://link.cnki.net/doi/10.13989/j.cnki.0517-6611.2011.11.196
7	Ainuddin and Najwa	2009	Growth and physiological responses of Asplenium nidus to water stress	Asian Journal of Plant Sciences	https://doi.org/10.3923/ajps.2009.447.450
8	Liang et al.	2023	Response of Asplenium nidus to drought stress and roles of AVP1 genes	American Fern Journal	https://doi.org/10.1640/0002-8444-113.1.47
9	Liao et al.	2008	Effects of soil moisture on ecophysiological characteristics of Adiantum reniforme var. sinensis, an endangered fern endemic to the Three Gorges region in China	American Fern Journal	https://doi.org/10.1640/0002-8444(2008)98[26:EOSMOE]2.0.CO;2
10	Lima et al.	2025	The fern Nephrolepis exaltata is largely unresponsive to climate change conditions at both physiological and metabolic levels	The Plant Journal	https://doi.org/10.1111/tpj.70397
11	Minardi et al.	2014	Water stress and abscisic acid treatments induce the CAM pathway in the epiphytic fern Vittaria lineata (L.) Smith	Photosynthetica	https://doi.org/10.1007/s11099-014-0047-4
12	Suhaimi and Cicuzza	2020	The effects of drought and the recovery phase of two tropical epiphytic ferns	Journal of Tropical Plant Physiology	https://doi.org/10.56999/jtpp.2020.12.2.9
13	Pietrak et al.	2025	Morphological and physiological differences in fern Athyrium nipponicum exposed to drought, salinity and depolymerized sodium alginate	Journal of Ecological Engineering	https://doi.org/10.12911/22998993/199526
14	Schwerbrock and Leuschner	2016	Air humidity as key determinant of morphogenesis and productivity of the rare temperate woodland fern Polystichum braunii	Plant Biology	https://doi.org/10.1111/plb.12444
15	Volkova et al.	2010	Shade does not ameliorate drought effects on the tree fern species Dicksonia antarctica and Cyathea australis	Trees	https://doi.org/10.1007/s00468-009-0405-1
16	Voytena et al.	2015	Pleopeltis pleopeltifolia (Polypodiopsida, Polypodiaceae), a poikilochlorophyllous desiccation-tolerant fern: anatomical, biochemical and physiological responses during water stress	Australian Journal of Botany	https://doi.org/10.1071/BT14166
17	Wang et al.	2019	Growth, secondary metabolites and enzyme activity responses of two edible fern species to drought stress and rehydration in Northeast China	Agronomy	https://doi.org/10.3390/agronomy9030137
18	Zhang et al.	2009	The effect of drought on photosynthesis in two epiphytic and two terrestrial tropical fern species	Photosynthetica	https://doi.org/10.1007/s11099-009-0020-9
19	Chen et al.	2023	Responses of a common tropical epiphyte, Asplenium nidus, to changes in water and nutrient availability	AoB Plants	https://doi.org/10.1093/aobpla/plad076
20	Nishida and Hanba	2017	Photosynthetic response of four fern species from different habitats to drought stress: relationship between morpho-anatomical and physiological traits	Photosynthetica	https://doi.org/10.1007/s11099-017-0694-3
21	Oliwa et al.	2023	Water-deficit stress in the epiphytic elkhorn fern: insight into photosynthetic response	International Journal of Molecular Sciences	https://doi.org/10.3390/ijms241512064
22	Tsai et al.	2023	Distinct epiphyte responses to drought in tropical mountain cloud forests	Ecohydrology	https://doi.org/10.1002/eco.2569
23	Bu et al.	2017	Physiological responses of artificial moss biocrusts to dehydration-rehydration process and heat stress on the Loess Plateau, China	Journal of Arid Land	https://doi.org/10.1007/s40333-017-0057-8
24	Cong et al.	2021	Influence of drought stress and rehydration on moisture and photosynthetic physiological changes in three Epilithic Moss species in areas of karst rocky desertification	Journal of Chemistry	https://doi.org/10.1155/2021/4944012
25	Dhindsa and Matowe	1981	Drought tolerance in two mosses: correlated with enzymatic defence against lipid peroxidation	Journal of experimental botany	https://doi.org/10.1093/jxb/32.1.79
26	Guschina et al.	2002	Abscisic acid modifies the changes in lipids brought about by water stress in the moss Atrichum androgynum	New Phytologist	https://doi.org/10.1046/j.1469-8137.2002.00517.x
27	Fang et al.	2022	Integrated transcriptome and metabolome analyses reveal the adaptation of Antarctic moss Pohlia nutans to drought stress	Frontiers in Plant Science	https://doi.org/10.3389/fpls.2022.924162
28	Harris	2008	Spectral reflectance and photosynthetic properties of Sphagnum mosses exposed to progressive drought	Ecohydrology	https://doi.org/10.1002/eco.5
29	Wagner and Titus	1984	Comparative desiccation tolerance of two Sphagnum mosses	Oecologia	https://doi.org/10.1007/BF00379011
30	Zhang	2016	Effects of drought stress and rehydration on chlorophyll fluorescence characteristics of Erythrodontium julaceum (Schwaegr.) Par. in areas of Puding karst rock desertification	Bangladesh Journal of Botany	<Go to ISI>://WOS:000394488300022
31	Zhang et al.	2017	Responses of antioxidant defense system of epilithic mosses to drought stress in karst rock desertified areas	Acta Geochimica	https://doi.org/10.1007/s11631-017-0140-z
32	Zhang	2012	Study on ecological adaptation of saxicolous mosses to drought environment of the karst rock desertification in Guizhou	Southwest University	https://kns.cnki.net/kcms2/article/abstract?v=pcbjM8AHIkMVEQBjKQ-_6ILeixs4kxaFpo6-1LYojWJEdu9RD_v0DtG0hOSMpWjhm2FuL1uNMVdnbhOX2qRn7gysunzWIAKFYq8u87_ZTPSiOnoZmzgiObIcJ_de6JcO0bZxGqFzXUKOf59mdurcC_B3-cq0L2HiCK-_TXfNhqc=&uniplatform=NZKPT
33	Xie	2022	Physiological response and metabolomics of Hypnum plumaeforme under drought stress and rehydration	Zhongkai University of Agriculture and Engineering	https://link.cnki.net/doi/10.27700/d.cnki.gzcny.2022.000079
34	Xia	2023	The photoprotective mechanisms of mosses in different habitat types in Jiuzhaigou under temperature and drought stress	Southwest University of Science and Technology	https://link.cnki.net/doi/10.27415/d.cnki.gxngc.2023.000874
35	Ma	2017	Physiological responses of Sphagnum palustre under water stress and the rapid propagation system of Sphagnum palustre	Guizhou Normal University	https://kns.cnki.net/kcms2/article/abstract?v=pcbjM8AHIkNCspFktcUnEwGzaGc0HUGUx_OzBvi73AviV_4j3sGglNVAOeRsWS0i7k8z9A-Q-aCqIG4CA_5eeQSNYCFzuBPu-th99ewwTnj1z5UbHyR78g6hMxXeA8u1BqtyAeF1Fqxb4TgaexSwWIqelvBLxdqS4BCy9HKSPew=&uniplatform=NZKPT
36	Luo	2017	Study on resistance ability of mosses under different extreme conditions	Guizhou University	https://kns.cnki.net/kcms2/article/abstract?v=pcbjM8AHIkMOAzemaDOVqiUSF_oate0spC2Y_ojeXMb1kWOhUbO4ydJctGFLP2PBTT-KssaEe_7btWYbhI-DUuoj4VqeQ81iZvI_gTjEjKHU2Q98HuyqN6vHBeMc1z6dqH-HyTqXgtjjGwTklMjwP3hoq7LlvDmKv-T4TdDlZdo=&uniplatform=NZKPT
37	Guo	2014	Study on drought-resistant characteristics of four kinds of mosses	Qiqihar University	https://kns.cnki.net/kcms2/article/abstract?v=pcbjM8AHIkO462R3G_opCMzYkWNl0Yt21zo3waK2GcljTOdVxlrwsJcOoNRw-utqIlQF8Ux65sHaTElipqXXiCcnbWwAFoB6rhk5fCi1_pjlVMrJcVlzRL8GtrtCcW7aZPOwcQ1DOue8f33o1ftY85o1pvbSh1braqW8Vd2wj2E=&uniplatform=NZKPT
38	Huang	2024	Effects of drought and rehydration on the growth and physiology of Hypnum plumaeforme and Plagiomnium acutum	Guizhou University	https://link.cnki.net/doi/10.27047/d.cnki.ggudu.2024.000947
39	Du	2011	The study on cultivation and drought resistance of Hypnum plumaeforme	Zhejiang Agriculture and Forestry University	https://kns.cnki.net/kcms2/article/abstract?v=pcbjM8AHIkNA2K0s6WA84beELdFAymGQZqNELWbVVueVxMertMT_LNDWxwvrQOHYe46CdPfcAT7M0rznWb1MmIcGOXXFojPGUhflJm76havuK6CieowuL2M5x9li0xhgq3JU7y8QOua8rmwwKD7K8zpsyNHgv6gkrn8JMbyXjV0=&uniplatform=NZKPT
40	Liu et al.	2024	How the xerophytic moss Pogonatum inflexum tolerates desiccation	Plant Cell Reports	https://doi.org/10.1007/s00299-023-03128-0
41	Manukjanová et al.	2014	Drought survival test of eight fen moss species	Cryptogamie, Bryologie	http://dx.doi.org/10.7872/cryb.v35.iss4.2014.397
42	Nibau et al.	2022	Molecular and physiological responses to desiccation indicate the abscisic acid pathway is conserved in the peat moss, Sphagnum	Journal of Experimental Botany	https://doi.org/10.1093/jxb/erac133
43	Koster et al.	2010	Desiccation sensitivity and tolerance in the moss Physcomitrella patens: assessing limits and damage	Plant Growth Regulation	https://doi.org/10.1007/s10725-010-9490-9
44	Liu	2021	Physiological response to drought stress and reproductive techniques of Leucobryum glaucum	Central South University of Forestry and Technology	https://link.cnki.net/doi/10.27662/d.cnki.gznlc.2021.000290
45	Liu et al.	2016	Physiological responses of two moss species to the combined stress of water deficit and elevated N deposition (II): Carbon and nitrogen metabolism	Ecology and Evolution	https://doi.org/10.1002/ece3.2521
46	Skre and Oechel	1981	Moss functioning in different taiga ecosystems in interior Alaska: I. Seasonal, phenotypic, and drought effects on photosynthesis and response patterns	Oecologia	https://doi.org/10.1007/BF00346987
